# Supplementary material for: Multi‐Omics Analysis Reveals Sex‐Specific Signatures for BCG Vaccine Efficacy
Source: Eur J Immunol. 2026 Feb 12;56(2):e70144. doi: 10.1002/eji.70144 (PMC12896084; doi:10.1002/eji.70144)
Supplement: Supplementary file 1 — Supporting File 1: eji70144‐sup‐0001‐tableS1.xlsx. [file EJI-56-e70144-s004.xlsx]

## Sheet: male_module3
Over-representation analysis (ORA) of Module 3 in males(Fig. 3E, top)
p.value	q.value	pathway	source	external_id	members_input_overlap	members_input_overlap_geneids	size	effective_size
3.97956e-09	2.2597e-07	Rheumatoid arthritis - Homo sapiens (human)	KEGG	path:hsa05323	ATP6V0B; CCL2; ATP6V1F; CTSL; ATP6V1G1; ATP6V1B2; ATP6V0D1	526; 533; 9296; 6347; 9550; 9114; 1514	93	92
4.90301e-09	2.2597e-07	Phagosome - Homo sapiens (human)	KEGG	path:hsa04145	ATP6V0B; TAP1; ATP6V1F; CTSL; RAC1; ATP6V1G1; ATP6V1B2; ATP6V0D1	526; 533; 6890; 9296; 9550; 9114; 1514; 5879	152	151
6.53644e-09	2.2597e-07	Insulin receptor recycling	Reactome	R-HSA-77387	ATP6V0B; ATP6V0D1; ATP6V1F; ATP6V1B2; ATP6V1G1	9114; 9550; 533; 526; 9296	26	26
7.85981e-09	2.2597e-07	Iron uptake and transport	Reactome	R-HSA-917937	ATP6V0B; ATP6V1F; FTL; ATP6V1G1; ATP6V0D1; ATP6V1B2	9114; 9550; 533; 9296; 526; 2512	57	57
1.67219e-08	3.84604e-07	Transferrin endocytosis and recycling	Reactome	R-HSA-917977	ATP6V0B; ATP6V0D1; ATP6V1F; ATP6V1B2; ATP6V1G1	9114; 9550; 533; 526; 9296	31	31
2.7227e-08	4.05103e-07	Amino acids regulate mTORC1	Reactome	R-HSA-9639288	ATP6V0B; ATP6V0D1; ATP6V1F; ATP6V1B2; ATP6V1G1	9114; 9550; 533; 526; 9296	34	34
2.7699e-08	4.05103e-07	Epithelial cell signaling in Helicobacter pylori infection - Homo sapiens (human)	KEGG	path:hsa05120	ATP6V0B; ATP6V1F; RAC1; ATP6V1G1; ATP6V1B2; ATP6V0D1	9296; 526; 9114; 9550; 5879; 533	70	70
3.12456e-08	4.05103e-07	Innate Immune System	Reactome	R-HSA-168249	ATP6V0B; TXN; ATP6V1F; CD63; RAC1; CSTB; DYNLT1; SDCBP; BRI3; FTL; ATP6V1G1; LGALS3; CTSL; ATP6V0D1; ATP6V1B2	1476; 533; 3958; 6993; 967; 9296; 9114; 1514; 9550; 7295; 526; 5879; 25798; 6386; 2512	1065	1064
3.17037e-08	4.05103e-07	ROS and RNS production in phagocytes	Reactome	R-HSA-1222556	ATP6V0B; ATP6V0D1; ATP6V1F; ATP6V1B2; ATP6V1G1	9114; 9550; 533; 9296; 526	35	35
2.01027e-07	2.31181e-06	Vibrio cholerae infection - Homo sapiens (human)	KEGG	path:hsa05110	ATP6V0B; ATP6V1B2; ATP6V1F; ATP6V0D1; ATP6V1G1	526; 533; 9114; 9550; 9296	50	50
7.29388e-07	7.62541e-06	Collecting duct acid secretion - Homo sapiens (human)	KEGG	path:hsa04966	ATP6V1B2; ATP6V1F; ATP6V0D1; ATP6V1G1	526; 9114; 9550; 9296	27	27
1.13861e-06	1.09117e-05	Immune System	Reactome	R-HSA-168256	ATP6V0B; TXN; ATP6V1F; CTSL; TAP1; RAC1; CSTB; GBP1; DYNLT1; SDCBP; BRI3; ATP6V1G1; LGALS3; CD63; ATP6V0D1; FTL; ATP6V1B2	533; 6993; 9550; 7295; 1476; 9296; 9114; 5879; 2512; 3958; 2633; 526; 1514; 967; 6890; 25798; 6386	1828	1827
1.89783e-06	1.55893e-05	Synaptic vesicle cycle - Homo sapiens (human)	KEGG	path:hsa04721	ATP6V0B; ATP6V1B2; ATP6V1F; ATP6V0D1; ATP6V1G1	526; 9114; 9550; 9296; 533	78	78
1.89783e-06	1.55893e-05	Signaling by Insulin receptor	Reactome	R-HSA-74752	ATP6V0B; ATP6V0D1; ATP6V1F; ATP6V1B2; ATP6V1G1	9114; 9550; 533; 526; 9296	78	78
2.59877e-05	0.000199239	Oxidative phosphorylation - Homo sapiens (human)	KEGG	path:hsa00190	ATP6V0B; ATP6V1B2; ATP6V1F; ATP6V0D1; ATP6V1G1	526; 533; 9296; 9550; 9114	133	133
3.21368e-05	0.000230983	Fluid shear stress and atherosclerosis - Homo sapiens (human)	KEGG	path:hsa05418	CCL2; TXN; GSTO1; CTSL; RAC1	7295; 6347; 9446; 5879; 1514	139	139
3.4274e-05	0.000231854	Neutrophil degranulation	Reactome	R-HSA-6798695	CD63; RAC1; CSTB; DYNLT1; SDCBP; BRI3; LGALS3; FTL	1476; 6993; 967; 5879; 3958; 25798; 6386; 2512	487	486
3.93612e-05	0.000251474	Cellular response to starvation	Reactome	R-HSA-9711097	ATP6V0B; ATP6V1B2; ATP6V1F; ATP6V0D1; ATP6V1G1	9550; 526; 9296; 9114; 533	145	145
7.28801e-05	0.000441117	Ion channel transport	Reactome	R-HSA-983712	ATP6V0B; ATP6V1B2; ATP6V1F; ATP6V0D1; ATP6V1G1	9550; 526; 9296; 9114; 533	165	165
0.000196029	0.00112717	Signaling by Receptor Tyrosine Kinases	Reactome	R-HSA-9006934	ATP6V0B; SPHK1; ATP6V1F; RAC1; ATP6V1G1; ATP6V0D1; ATP6V1B2	533; 9296; 9114; 9550; 526; 5879; 8877	464	464
0.000223058	0.00122151	Human papillomavirus infection - Homo sapiens (human)	KEGG	path:hsa05165	ATP6V0B; ATP6V1F; CDKN1A; ATP6V1G1; ATP6V0D1; ATP6V1B2	1026; 526; 533; 9114; 9550; 9296	331	331
0.000311175	0.0016266	Human cytomegalovirus infection - Homo sapiens (human)	KEGG	path:hsa05163	CCL2; CCR1; CDKN1A; TAP1; RAC1	1026; 6347; 1230; 6890; 5879	225	225
0.000365757	0.00182878	Lysosome - Homo sapiens (human)	KEGG	path:hsa04142	ATP6V0B; CTSL; ATP6V0D1; CD63	533; 9114; 967; 1514	128	128
0.000568391	0.00272354	Cellular responses to stress	Reactome	R-HSA-2262752	ATP6V0B; TXN; ATP6V1F; CDKN1A; ATP6V1G1; ATP6V1B2; ATP6V0D1	533; 526; 9296; 9114; 9550; 7295; 1026	554	553
0.000666662	0.00306665	Cellular responses to external stimuli	Reactome	R-HSA-8953897	ATP6V0B; TXN; ATP6V1F; CDKN1A; ATP6V1G1; ATP6V1B2; ATP6V0D1	533; 526; 9296; 9114; 9550; 7295; 1026	569	568
0.0011602	0.00513167	Ephrin signaling	Reactome	R-HSA-3928664	RAC1; SDCBP	6386; 5879	19	19
0.00128695	0.00548144	S1P1 pathway	PID	s1p_s1p1_pathway	SPHK1; RAC1	8877; 5879	20	20
0.00170504	0.00700282	Signaling events mediated by PRL	PID	prlsignalingeventspathway	CDKN1A; RAC1	5879; 1026	23	23
0.00211617	0.00839171	Proteoglycans in cancer - Homo sapiens (human)	KEGG	path:hsa05205	CTSL; CDKN1A; CD63; RAC1	1026; 5879; 967; 1514	205	205
0.00270866	0.0103832	p38 MAPK signaling pathway	PID	p38_mkk3_6pathway	TXN; RAC1	7295; 5879	29	29
0.00309186	0.0114698	Lissencephaly gene (LIS1) in neuronal migration and development	PID	lis1pathway	DYNLT1; RAC1	5879; 6993	31	31
0.00329245	0.0118322	Syndecan-4-mediated signaling events	PID	syndecan_4_pathway	SDCBP; RAC1	5879; 6386	32	32
0.00425924	0.0148428	Salmonella infection - Homo sapiens (human)	KEGG	path:hsa05132	ARL8B; TXN; DYNLT1; RAC1	5879; 7295; 6993; 55207	249	249
0.00510852	0.0165114	Antigen processing-Cross presentation	Reactome	R-HSA-1236975	TAP1; CTSL	1514; 6890	40	40
0.00511549	0.0165114	Platelet degranulation	Reactome	R-HSA-114608	TAGLN2; CD63; LHFPL2	10184; 8407; 967	131	131
0.0051688	0.0165114	Platelet activation, signaling and aggregation	Reactome	R-HSA-76002	TAGLN2; CD63; LHFPL2; RAC1	5879; 10184; 8407; 967	263	263
0.00567664	0.0176436	Response to elevated platelet cytosolic Ca2+	Reactome	R-HSA-76005	TAGLN2; CD63; LHFPL2	10184; 8407; 967	136	136
0.00660249	0.0199812	Transport of small molecules	Reactome	R-HSA-382551	ATP6V0B; ATP6V1F; FTL; ATP6V1G1; ATP6V0D1; ATP6V1B2	533; 9296; 9114; 9550; 526; 2512	641	641
0.00788952	0.0229895	Angiopoietin receptor Tie2-mediated signaling	PID	angiopoietinreceptor_pathway	CDKN1A; RAC1	5879; 1026	50	50
0.00799636	0.0229895	mTOR signaling pathway - Homo sapiens (human)	KEGG	path:hsa04150	ATP6V1B2; ATP6V1F; ATP6V1G1	526; 9296; 9550	155	154

## Sheet: female_module11
Over-representation analysis (ORA) of Module 11 in females(Fig. 3E, buttom)
p.value	q.value	pathway	source	external_id	members_input_overlap	members_input_overlap_geneids	size	effective_size
1.3543e-05	0.00136805	Th17 cell differentiation - Homo sapiens (human)	KEGG	path:hsa04659	AHR; JAK1; HLA-DQB1; HIF1A; HLA-DRB5	3091; 3119; 3127; 3716; 196	107	107
2.63086e-05	0.00136805	MHC class II antigen presentation	Reactome	R-HSA-2132295	CTSB; HLA-DQB1; CLTC; HLA-DRB5	1213; 3119; 1508; 3127	60	60
6.3343e-05	0.00192725	Neutrophil degranulation	Reactome	R-HSA-6798695	DDX3X; OLR1; CTSB; LYZ; SIGLEC14; ITGAV; GRN; IQGAP1	8826; 100049587; 3685; 1508; 4069; 2896; 1654; 4973	487	486
7.41251e-05	0.00192725	Antigen processing and presentation - Homo sapiens (human)	KEGG	path:hsa04612	PDIA3; CTSB; HLA-DQB1; HLA-DRB5	3119; 1508; 3127; 2923	78	78
0.000105851	0.0022017	Amino acid transport across the plasma membrane	Reactome	R-HSA-352230	SLC6A6; SLC43A2; SLC7A11	124935; 23657; 6533	32	32
0.000378773	0.00656539	Immune System	Reactome	R-HSA-168256	DDX3X; OLR1; CTSB; PDIA3; LYZ; HLA-DRB5; SIGLEC14; HLA-DQB1; ITGAV; CLTC; JAK1; GRN; IQGAP1; MALT1	3127; 4069; 100049587; 10892; 1508; 3119; 1654; 2923; 3685; 2896; 8826; 1213; 3716; 4973	1828	1827
0.000453084	0.00673154	Downstream TCR signaling	Reactome	R-HSA-202424	HLA-DQB1; MALT1; HLA-DRB5	10892; 3119; 3127	52	52
0.000929098	0.0120783	Phagosome - Homo sapiens (human)	KEGG	path:hsa04145	HLA-DQB1; OLR1; ITGAV; HLA-DRB5	3119; 3127; 3685; 4973	152	151
0.00122259	0.0141277	TCR signaling	Reactome	R-HSA-202403	HLA-DQB1; MALT1; HLA-DRB5	10892; 3119; 3127	73	73
0.00137362	0.0142856	Leishmaniasis - Homo sapiens (human)	KEGG	path:hsa05140	JAK1; HLA-DQB1; HLA-DRB5	3119; 3127; 3716	77	76
0.001742	0.0158487	Tuberculosis - Homo sapiens (human)	KEGG	path:hsa05152	JAK1; HLA-DQB1; MALT1; HLA-DRB5	3119; 3127; 3716; 10892	180	179
0.0018287	0.0158487	PDGFR-alpha signaling pathway	PID	pdgfrapathway	ITGAV; JAK1	3716; 3685	22	22
0.0023765	0.0167351	Th1 and Th2 cell differentiation - Homo sapiens (human)	KEGG	path:hsa04658	JAK1; HLA-DQB1; HLA-DRB5	3119; 3127; 3716	92	92
0.00265586	0.0167351	Epstein-Barr virus infection - Homo sapiens (human)	KEGG	path:hsa05169	PDIA3; JAK1; HLA-DQB1; HLA-DRB5	3119; 3127; 3716; 2923	202	201
0.00268236	0.0167351	Interferon gamma signaling	Reactome	R-HSA-877300	JAK1; HLA-DQB1; HLA-DRB5	3119; 3127; 3716	96	96
0.00284399	0.0167351	Choline metabolism in cancer - Homo sapiens (human)	KEGG	path:hsa05231	SLC44A1; HIF1A; GPCPD1	3091; 23446; 56261	98	98
0.0028636	0.0167351	Innate Immune System	Reactome	R-HSA-168249	DDX3X; OLR1; CTSB; LYZ; SIGLEC14; ITGAV; GRN; IQGAP1; MALT1	1654; 3685; 10892; 8826; 1508; 4069; 2896; 100049587; 4973	1065	1064
0.00295973	0.0167351	Translocation of ZAP-70 to Immunological synapse	Reactome	R-HSA-202430	HLA-DQB1; HLA-DRB5	3119; 3127	28	28
0.00318502	0.0167351	Transport of inorganic cations/anions and amino acids/oligopeptides	Reactome	R-HSA-425393	SLC6A6; SLC43A2; SLC7A11	124935; 23657; 6533	102	102
0.0033936	0.0167351	Asthma - Homo sapiens (human)	KEGG	path:hsa05310	HLA-DQB1; HLA-DRB5	3119; 3127	31	30
0.00362101	0.0167351	Phosphorylation of CD3 and TCR zeta chains	Reactome	R-HSA-202427	HLA-DQB1; HLA-DRB5	3119; 3127	31	31
0.00362101	0.0167351	Nectin adhesion pathway	PID	nectin_pathway	IQGAP1; ITGAV	3685; 8826	31	31
0.00385535	0.0167351	PD-1 signaling	Reactome	R-HSA-389948	HLA-DQB1; HLA-DRB5	3119; 3127	32	32
0.00414436	0.0167351	Toxoplasmosis - Homo sapiens (human)	KEGG	path:hsa05145	JAK1; HLA-DQB1; HLA-DRB5	3119; 3127; 3716	112	112
0.00419261	0.0167351	Adaptive Immune System	Reactome	R-HSA-1280218	CTSB; PDIA3; ITGAV; HLA-DRB5; HLA-DQB1; CLTC; MALT1	3127; 2923; 3685; 10892; 1508; 3119; 1213	719	719
0.00434468	0.0167351	RHOV GTPase cycle	Reactome	R-HSA-9013424	IQGAP1; CLTC	1213; 8826	34	34
0.00434468	0.0167351	RHOU GTPase cycle	Reactome	R-HSA-9013420	IQGAP1; CLTC	1213; 8826	34	34
0.00512965	0.0181225	Allograft rejection - Homo sapiens (human)	KEGG	path:hsa05330	HLA-DQB1; HLA-DRB5	3119; 3127	38	37
0.00514331	0.0181225	Thyroid hormone signaling pathway - Homo sapiens (human)	KEGG	path:hsa04919	MED13; ITGAV; HIF1A	3091; 3685; 9969	121	121
0.00522763	0.0181225	SLC-mediated transmembrane transport	Reactome	R-HSA-425407	SLC44A1; SLC6A6; SLC7A11; SLC43A2	23657; 124935; 6533; 23446	243	243
0.0058833	0.0195406	PDGFR-beta signaling pathway	PID	pdgfrbpathway	ITGAV; IQGAP1; DOCK4	9732; 8826; 3685	127	127
0.00601251	0.0195406	Lysosome - Homo sapiens (human)	KEGG	path:hsa04142	CTSB; LITAF; CLTC	1213; 9516; 1508	128	128
0.0065713	0.0201005	Generation of second messenger molecules	Reactome	R-HSA-202433	HLA-DQB1; HLA-DRB5	3119; 3127	42	42
0.0065713	0.0201005	Graft-versus-host disease - Homo sapiens (human)	KEGG	path:hsa05332	HLA-DQB1; HLA-DRB5	3119; 3127	42	42
0.00687929	0.0204413	Type I diabetes mellitus - Homo sapiens (human)	KEGG	path:hsa04940	HLA-DQB1; HLA-DRB5	3119; 3127	43	43
0.00817547	0.0229797	Intestinal immune network for IgA production - Homo sapiens (human)	KEGG	path:hsa04672	HLA-DQB1; HLA-DRB5	3119; 3127	49	47
0.00817547	0.0229797	Arf6 trafficking events	PID	arf6_traffickingpathway	CLTC; ITGAV	3685; 1213	47	47
0.00896015	0.0245225	Cell adhesion molecules - Homo sapiens (human)	KEGG	path:hsa04514	HLA-DQB1; ITGAV; HLA-DRB5	3119; 3127; 3685	149	148
0.00993739	0.0264997	Autoimmune thyroid disease - Homo sapiens (human)	KEGG	path:hsa05320	HLA-DQB1; HLA-DRB5	3119; 3127	53	52

## Sheet: male_module4&8
Over-representation analysis (ORA) of Module 4 & 8 in males(Fig. 3E, top)
p.value	q.value	pathway	source	external_id	members_input_overlap	members_input_overlap_geneids	size	effective_size
1.09511e-06	0.000525538	Innate Immune System	Reactome	R-HSA-168249	NCF1; NCKAP1L; CLEC12A; GLA; HLA-A; LIMK1; FCGR3A; RAB6A; HSP90B1; ADAM10; PLCG2; FPR2; MAGT1; RNASET2; ARHGAP45; PECAM1; PELI2; TYROBP; GMFG; JUP; HMGB1; CTSH; FOS; PSMD1; ALOX5; CYBB; CTSS; WAS; WIPF1; TAX1BP1; IST1; CLEC7A; PSAP; ROCK1; FGL2; MEF2C; UBA52; TLR1; PTPRC; BTK; TLR4; TLR8; CFP	5336; 8887; 57161; 5175; 9535; 3071; 7454; 3146; 6093; 51311; 4208; 1512; 5199; 23526; 7184; 2353; 3984; 8635; 7311; 240; 84061; 3105; 9798; 2214; 7305; 10875; 7456; 64581; 5660; 1520; 7096; 102; 2358; 3728; 5870; 1536; 5788; 5707; 7099; 653361; 160364; 2717; 695	1065	1064
1.41084e-06	0.000525538	Neutrophil degranulation	Reactome	R-HSA-6798695	NCKAP1L; CLEC12A; GLA; HMGB1; PSMD1; RAB6A; ADAM10; IST1; MAGT1; RNASET2; ARHGAP45; PECAM1; HLA-A; TYROBP; GMFG; JUP; FPR2; CTSH; ALOX5; CYBB; CTSS; PSAP; ROCK1; FGL2; PTPRC; CFP	5175; 8635; 9535; 3071; 3146; 6093; 1512; 5199; 84061; 3105; 102; 23526; 9798; 7305; 240; 10875; 5660; 1520; 2358; 3728; 2717; 5870; 1536; 5788; 5707; 160364	487	486
1.20597e-05	0.00299483	Processing of Capped Intron-Containing Pre-mRNA	Reactome	R-HSA-72203	SYF2; NCBP2; PDCD7; HNRNPR; SRRM2; SF3B1; HNRNPU; DDX46; TPR; CDC40; NUP214; THOC2; RBMX; POLR2I; CPSF2; RANBP2	3192; 10236; 9879; 25949; 57187; 7175; 23451; 23524; 53981; 5438; 51362; 10081; 27316; 22916; 8021; 5903	241	241
2.28711e-05	0.00425974	Cohesin Loading onto Chromatin	Reactome	R-HSA-2470946	STAG2; SMC1A; NIPBL; PDS5B	10735; 23047; 25836; 8243	10	10
3.18956e-05	0.00475245	Toll-like Receptor Cascades	Reactome	R-HSA-168898	PELI2; HMGB1; FOS; HSP90B1; MEF2C; UBA52; TLR1; TLR4; TLR8; CTSS; BTK	51311; 7099; 7184; 2353; 57161; 4208; 695; 7311; 1520; 3146; 7096	130	130
7.4497e-05	0.00825241	Mitotic Telophase/Cytokinesis	Reactome	R-HSA-68884	STAG2; SMC1A; NIPBL; PDS5B	10735; 23047; 25836; 8243	13	13
9.18977e-05	0.00825241	Regulation of nuclear SMAD2/3 signaling	PID	smad2_3nuclearpathway	NCOA1; FOS; SP1; SP3; SMAD2; RBBP4; MEF2C; SIN3A	2353; 6667; 25942; 5928; 4087; 4208; 8648; 6670	77	77
9.55028e-05	0.00825241	Metabolism of RNA	Reactome	R-HSA-8953854	SYF2; NCBP2; SF3B1; ANP32A; DDX46; CPSF2; SET; HNRNPR; HNRNPU; UBA52; NUP214; PDCD7; TUT7; RANBP2; ZFP36L1; TPR; THOC2; POLR2I; CNOT6L; EIF4G1; SRRM2; RBMX; UPF3A; CNOT4; CDC40	10236; 1981; 9879; 677; 5903; 3192; 246175; 8125; 23524; 7311; 10081; 27316; 8021; 79670; 65110; 25949; 57187; 22916; 5438; 6418; 7175; 51362; 23451; 53981; 4850	584	583
9.96935e-05	0.00825241	Immune System	Reactome	R-HSA-168256	NCF1; NCKAP1L; CSF2RA; CLEC12A; GLA; HMGB1; LIMK1; FCGR3A; RAB6A; HSP90B1; ADAM10; PLCG2; AKT3; ELOB; MAGT1; RNASET2; SEC31A; ARHGAP45; PECAM1; CLEC7A; TYROBP; GMFG; PELI2; CSF1R; JUP; HLA-A; CTSH; FOS; PSMD1; FPR2; PDIA3; CYBB; UBR2; CTSS; WAS; TLR8; TAX1BP1; IRF2; ALOX5; IST1; EIF4G1; CLEC2B; PSAP; ROCK1; FGL2; MEF2C; TRIM8; UBA52; TLR1; PTPRC; CFP; TLR4; LNPEP; WIPF1; PTPN11; BTK	8635; 3146; 4208; 3984; 7456; 5660; 9976; 653361; 9798; 3728; 160364; 22872; 5336; 5175; 3071; 4012; 10000; 1436; 51311; 7184; 102; 23526; 2214; 10875; 1520; 2358; 695; 9535; 6093; 1512; 5199; 7099; 23304; 2353; 1981; 1438; 7311; 3105; 7096; 2923; 84061; 64581; 2717; 5870; 5788; 5781; 6923; 7454; 57161; 7305; 240; 81603; 5707; 1536; 3660; 8887	1828	1827
0.00011507	0.00833812	Diabetic cardiomyopathy - Homo sapiens (human)	KEGG	path:hsa05415	NCF1; NDUFA2; MPC1; ATP5PD; SP1; NDUFB3; NDUFA4; SMAD2; CYBB; AKT3; COX8A; NDUFA13; COX6A1	1536; 6667; 653361; 4695; 4697; 4709; 1351; 10476; 10000; 1337; 4087; 51079; 51660	203	203
0.000123113	0.00833812	SUMO E3 ligases SUMOylate target proteins	Reactome	R-HSA-3108232	SMC1A; NCOA1; SUZ12; STAG2; SP3; SMC5; TPR; PHC3; NUP214; SIN3A; TOP2B; RANBP2	7155; 6670; 23137; 10735; 80012; 7175; 5903; 8648; 23512; 25942; 8021; 8243	177	177
0.000160127	0.0093188	SUMOylation	Reactome	R-HSA-2990846	SMC1A; NCOA1; SUZ12; STAG2; SP3; SMC5; TPR; PHC3; NUP214; SIN3A; TOP2B; RANBP2	7155; 6670; 23137; 10735; 80012; 7175; 5903; 8648; 23512; 25942; 8021; 8243	182	182
0.000186613	0.0093188	mRNA Splicing	Reactome	R-HSA-72172	SYF2; NCBP2; HNRNPR; SRRM2; SF3B1; HNRNPU; DDX46; CDC40; PDCD7; RBMX; POLR2I; CPSF2	3192; 10236; 9879; 25949; 23451; 23524; 53981; 5438; 51362; 10081; 27316; 22916	185	185
0.000186613	0.0093188	RAC1 GTPase cycle	Reactome	R-HSA-9013149	ARHGAP45; NCF1; LBR; DOCK5; CYBB; NCKAP1L; ARHGAP27; SH3BP1; WIPF1; WAS; DOCK11; TAOK3	23526; 3071; 139818; 3930; 51347; 80005; 201176; 1536; 7456; 23616; 7454; 653361	185	185
0.000187627	0.0093188	Disease	Reactome	R-HSA-1643685	NCKAP1L; NCBP2; HLA-A; FCGR3A; AKAP9; ADAM10; PLCG2; AKT3; ARRB2; CD9; BAG4; PTGER4; WAS; CSF1R; SHOC2; CAST; CRBN; SUZ12; NUP214; RANBP2; GNB4; REST; TCEA1; FXR1; TPR; POLR2I; WIPF1; PTPN11; ROCK1; RBBP4; UBA52; CORO1A; GOLGB1; ELOB; CNTRL; BTK	5336; 5903; 7454; 5734; 10000; 6093; 1436; 5928; 2214; 23512; 7311; 22916; 8021; 3105; 102; 409; 2804; 11064; 928; 3071; 5438; 8087; 11151; 8036; 51185; 9530; 7456; 6917; 7175; 5978; 5781; 6923; 59345; 831; 10142; 695	1029	1029
0.00023211	0.0100439	The citric acid (TCA) cycle and respiratory electron transport	Reactome	R-HSA-1428517	NDUFA4; NDUFA2; MPC1; ATP5PD; SLC16A3; NDUFB3; PDP1; COX8A; NDUFA13; ATP5MF; COX6A1	51660; 1351; 54704; 10476; 51079; 9123; 9551; 4695; 1337; 4709; 4697	162	162
0.000246934	0.0100439	Signal Transduction	Reactome	R-HSA-162582	CPT1A; NCF1; NCKAP1L; CSF2RA; BAG4; COPS2; CSF1R; LIMK1; SMAD2; UHMK1; ADAM10; PLCG2; AKT3; ARRB2; SH3BP1; TNRC6A; RBMX; DOCK11; ARHGAP45; MEF2C; NCOA1; NCBP2; PTGER4; USP34; NUDC; SPOPL; ARHGEF3; JUP; ARHGAP27; UBA52; SUZ12; SP1; WAS; LFNG; DGKE; SMC1A; LYL1; RGS2; FOS; STAG2; GNB4; FPR2; PHC3; REST; CYBB; LBR; DOCK5; POLR2I; RASA1; CXCL16; TAX1BP1; TAOK3; EIF4G1; PTPN11; PSAP; ROCK1; TCF7L2; RB…	8648; 4087; 4066; 3955; 3984; 23013; 6934; 7456; 5438; 5660; 8036; 58191; 653361; 3728; 9530; 5336; 3071; 8243; 5734; 10000; 339745; 2768; 695; 102; 324; 23526; 10726; 23616; 2358; 23112; 3930; 127933; 59345; 8887; 8526; 5903; 201176; 1981; 9736; 6093; 5928; 23512; 1438; 5921; 2353; 27327; 7311; 27316; 5997; 157; 57680; 409; 1536; 5978; 5781; 10735; 7454; 6667; 1374; 80012; 80005; 1436; 4208; 229…	2432	2431
0.000268444	0.0100439	Regulation of Telomerase	PID	telomerasepathway	FOS; SP1; SP3; RBBP4; NCL; TERF2IP; SIN3A	2353; 6667; 25942; 5928; 6670; 4691; 54386	68	68
0.000296598	0.0100439	MyD88:MAL(TIRAP) cascade initiated on plasma membrane	Reactome	R-HSA-166058	PELI2; HMGB1; FOS; MEF2C; UBA52; TLR1; TLR4; BTK	7099; 2353; 57161; 4208; 7311; 3146; 7096; 695	91	91
0.000296598	0.0100439	Toll Like Receptor TLR1:TLR2 Cascade	Reactome	R-HSA-168179	PELI2; HMGB1; FOS; MEF2C; UBA52; TLR1; TLR4; BTK	7099; 2353; 57161; 4208; 7311; 3146; 7096; 695	91	91
0.000296598	0.0100439	Toll Like Receptor TLR6:TLR2 Cascade	Reactome	R-HSA-168188	PELI2; HMGB1; FOS; MEF2C; UBA52; TLR1; TLR4; BTK	7099; 2353; 57161; 4208; 7311; 3146; 7096; 695	91	91
0.000296598	0.0100439	Toll Like Receptor 2 (TLR2) Cascade	Reactome	R-HSA-181438	PELI2; HMGB1; FOS; MEF2C; UBA52; TLR1; TLR4; BTK	7099; 2353; 57161; 4208; 7311; 3146; 7096; 695	91	91
0.000336708	0.0106854	HuR (ELAVL1) binds and stabilizes mRNA	Reactome	R-HSA-450520	NUP214; SET; ANP32A	8021; 6418; 8125	8	8
0.000344229	0.0106854	PTEN Regulation	Reactome	R-HSA-6807070	SUZ12; PHC3; REST; RBBP4; UBA52; AKT3; TNRC6B; TNRC6A	5928; 23112; 5978; 80012; 23512; 27327; 7311; 10000	93	93
0.000369699	0.011017	Transcriptional Regulation by VENTX	Reactome	R-HSA-8853884	CSF1R; TCF7L2; TNRC6A; TNRC6B	27327; 6934; 1436; 23112	19	19
0.0004959	0.0142094	mRNA Splicing - Major Pathway	Reactome	R-HSA-72163	SYF2; NCBP2; HNRNPR; SRRM2; SF3B1; HNRNPU; DDX46; CDC40; RBMX; POLR2I; CPSF2	3192; 10236; 9879; 25949; 23451; 23524; 53981; 5438; 51362; 27316; 22916	177	177
0.000525756	0.0144112	Cellular response to chemical stress	Reactome	R-HSA-9711123	NDUFA4; NCOA1; NCF1; CYBB; UBA52; COX8A; COX6A1; SIN3A	1351; 1536; 4697; 8648; 25942; 7311; 653361; 1337	99	99
0.000541631	0.0144112	Phagosome - Homo sapiens (human)	KEGG	path:hsa04145	NCF1; CLEC7A; HLA-A; FCGR3A; CYBB; CORO1A; TLR4; CTSS; TUBA1A; MSR1	1536; 3105; 653361; 64581; 7846; 4481; 11151; 7099; 2214; 1520	152	151
0.000624651	0.0160471	SUMOylation of DNA damage response and repair proteins	Reactome	R-HSA-3108214	SMC1A; STAG2; SMC5; TPR; PHC3; NUP214; RANBP2	80012; 7175; 5903; 23137; 10735; 8021; 8243	78	78
0.000651032	0.0161673	RHO GTPase cycle	Reactome	R-HSA-9012999	ARHGAP45; CYBB; NCF1; NCKAP1L; COPS2; NUDC; ROCK1; DOCK5; SPEN; DOCK11; JUP; LBR; ARHGAP27; SH3BP1; WIPF1; RBMX; WAS; ARHGEF3; TAOK3	3071; 23526; 201176; 7454; 6093; 10726; 80005; 27316; 23013; 51347; 7456; 23616; 653361; 3728; 50650; 1536; 139818; 3930; 9318	442	442
0.000749624	0.0180152	Regulation of mRNA stability by proteins that bind AU-rich elements	Reactome	R-HSA-450531	NUP214; EIF4G1; SET; ZFP36L1; ANP32A	677; 1981; 8125; 8021; 6418	39	39
0.000796436	0.018542	RHOBTB1 GTPase cycle	Reactome	R-HSA-9013422	COPS2; SPEN; ROCK1; RBMX	9318; 6093; 23013; 27316	23	23
0.000843816	0.0186931	Antigen processing-Cross presentation	Reactome	R-HSA-1236975	CYBB; LNPEP; HLA-A; CTSS; NCF1	1536; 3105; 1520; 653361; 4012	40	40
0.000853109	0.0186931	M Phase	Reactome	R-HSA-68886	SMC1A; TPR; SET; STAG2; PCM1; TUBA1A; NUDC; SMC4; AKAP9; PDS5B; IST1; NIPBL; LBR; UBA52; NUP214; CNTRL; RANBP2	10735; 10051; 5108; 10726; 7846; 25836; 7311; 8021; 11064; 5903; 23047; 6418; 10142; 9798; 7175; 3930; 8243	383	382
0.000951651	0.0201619	Establishment of Sister Chromatid Cohesion	Reactome	R-HSA-2468052	STAG2; SMC1A; PDS5B	10735; 23047; 8243	11	11
0.000974264	0.0201619	Transport of Mature Transcript to Cytoplasm	Reactome	R-HSA-72202	NCBP2; CPSF2; TPR; NUP214; THOC2; CDC40; RANBP2	57187; 22916; 7175; 51362; 5903; 8021; 53981	84	84
0.0011049	0.0222474	Deadenylation of mRNA	Reactome	R-HSA-429947	EIF4G1; CNOT6L; TUT7; CNOT4	79670; 4850; 1981; 246175	25	25
0.00115242	0.0225935	Pathogenic Escherichia coli infection - Homo sapiens (human)	KEGG	path:hsa05130	NCKAP1L; FOS; TUBA1A; ROCK1; GNA12; TLR4; TMBIM6; NCL; WIPF1; CYTH2; PTPN11	9266; 4691; 7846; 2768; 7456; 2353; 7009; 5781; 7099; 6093; 3071	197	196
0.00118677	0.0226703	Toll Like Receptor 4 (TLR4) Cascade	Reactome	R-HSA-166016	PELI2; HMGB1; FOS; MEF2C; UBA52; TLR1; TLR4; BTK	7099; 2353; 4208; 695; 57161; 7311; 3146; 7096	112	112
0.00125701	0.0233633	Respiratory electron transport, ATP synthesis by chemiosmotic coupling, and heat production by uncoupling proteins.	Reactome	R-HSA-163200	NDUFA4; NDUFA2; ATP5PD; NDUFB3; COX8A; NDUFA13; ATP5MF; COX6A1	1351; 10476; 51079; 9551; 4695; 1337; 4709; 4697	113	113
0.00128682	0.0233633	Endogenous TLR signaling	PID	toll_endogenous_pathway	HMGB1; TLR1; VCAN; TLR4	7099; 3146; 1462; 7096	26	26
0.00131712	0.0233633	Cytoprotection by HMOX1	Reactome	R-HSA-9707564	NDUFA4; NCOA1; UBA52; COX8A; COX6A1; SIN3A	25942; 7311; 4697; 1337; 8648; 1351	65	65
0.0014091	0.0244134	Thermogenesis - Homo sapiens (human)	KEGG	path:hsa04714	CPT1A; NDUFA4; NDUFA2; ATP5PD; ACSL3; NDUFB3; COX20; ZNF516; COX8A; NDUFA13; ATP5MF; COX6A1	116228; 4695; 4697; 4709; 2181; 1351; 1337; 1374; 51079; 10476; 9658; 9551	232	232
0.0016045	0.0257877	Estrogen-dependent nuclear events downstream of ESR-membrane signaling	Reactome	R-HSA-9634638	AKT3; UHMK1; FOS	2353; 10000; 127933	13	13
0.0016045	0.0257877	Endosomal/Vacuolar pathway	Reactome	R-HSA-1236977	LNPEP; HLA-A; CTSS	3105; 4012; 1520	13	13
0.0016045	0.0257877	Trafficking and processing of endosomal TLR	Reactome	R-HSA-1679131	TLR8; CTSS; HSP90B1	51311; 1520; 7184	13	13
0.00165211	0.0257877	Cellular responses to stress	Reactome	R-HSA-2262752	NCF1; NCOA1; COX8A; BAG4; FOS; NDUFA4; SP1; TNRC6A; TNRC6B; TLR4; RBBP4; CYBB; UBA52; ELOB; TPR; PHC3; SUZ12; NUP214; RANBP2; COX6A1; SIN3A	7175; 1337; 5928; 7099; 1351; 80012; 2353; 8648; 23512; 27327; 7311; 6923; 25942; 8021; 653361; 5903; 6667; 23112; 1536; 9530; 4697	554	553
0.00166149	0.0257877	VEGFA-VEGFR2 Pathway	Reactome	R-HSA-4420097	NCF1; NCKAP1L; ROCK1; CYBB; JUP; AKT3; RASA1	3728; 1536; 3071; 5921; 10000; 653361; 6093	92	92
0.00212285	0.0322761	Fc gamma R-mediated phagocytosis - Homo sapiens (human)	KEGG	path:hsa04666	NCF1; LIMK1; FCGR3A; PLCG2; AKT3; PTPRC; WAS	5788; 2214; 5336; 10000; 7454; 653361; 3984	97	96
0.00228143	0.0339932	Cellular responses to external stimuli	Reactome	R-HSA-8953897	NCF1; NCOA1; COX8A; BAG4; FOS; NDUFA4; SP1; TNRC6A; TNRC6B; TLR4; RBBP4; CYBB; UBA52; ELOB; TPR; PHC3; SUZ12; NUP214; RANBP2; COX6A1; SIN3A	7175; 1337; 5928; 7099; 1351; 80012; 2353; 8648; 23512; 27327; 7311; 6923; 25942; 8021; 653361; 5903; 6667; 23112; 1536; 9530; 4697	569	568
0.00249021	0.0363766	ESR-mediated signaling	Reactome	R-HSA-8939211	SMC1A; NCOA1; FOS; STAG2; SP1; UHMK1; AKT3; TNRC6B; TNRC6A; GNB4; POLR2I	6667; 23112; 10735; 2353; 127933; 8648; 8243; 27327; 5438; 59345; 10000	217	216
0.00262051	0.0369402	RNA transport - Homo sapiens (human)	KEGG	path:hsa03013	EIF3J; NCBP2; EIF4G1; FXR1; UPF3A; TPR; NUP214; THOC2; EIF5B; RANBP2	7175; 65110; 8087; 5903; 8021; 57187; 22916; 1981; 9669; 8669	186	186
0.0026354	0.0369402	Osteoclast differentiation - Homo sapiens (human)	KEGG	path:hsa04380	NCF1; FOS; TYROBP; CSF1R; FCGR3A; PLCG2; AKT3; BTK	653361; 7305; 2214; 695; 5336; 10000; 2353; 1436	128	127
0.00267754	0.0369402	Signaling by VEGF	Reactome	R-HSA-194138	NCF1; NCKAP1L; ROCK1; CYBB; JUP; AKT3; RASA1	3728; 1536; 3071; 5921; 10000; 653361; 6093	100	100
0.00275101	0.0370606	Transport of Mature mRNA derived from an Intron-Containing Transcript	Reactome	R-HSA-159236	NCBP2; TPR; NUP214; THOC2; CDC40; RANBP2	57187; 22916; 7175; 51362; 5903; 8021	75	75
0.00283123	0.0370606	Neutrophil extracellular trap formation - Homo sapiens (human)	KEGG	path:hsa04613	NCF1; CLEC7A; HMGB1; FCGR3A; CYBB; PLCG2; AKT3; TLR4; TLR8; FPR2	1536; 653361; 64581; 3146; 51311; 2214; 5336; 10000; 2358; 7099	190	188
0.00283551	0.0370606	Oncogene Induced Senescence	Reactome	R-HSA-2559585	SP1; UBA52; TNRC6B; TNRC6A	27327; 6667; 7311; 23112	32	32
0.00294108	0.0377777	TP53 Regulates Metabolic Genes	Reactome	R-HSA-5628897	NDUFA4; COX8A; AKT3; TNRC6B; TNRC6A; COX6A1	27327; 4697; 10000; 1337; 23112; 1351	76	76
0.0030142	0.0380606	Regulation of TLR by endogenous ligand	Reactome	R-HSA-5686938	HMGB1; TLR1; TLR4	7099; 7096; 3146	16	16
0.00328468	0.0395723	Transcriptional Regulation by TP53	Reactome	R-HSA-3700989	CNOT6L; COX8A; FOS; POLR2I; NDUFA4; HIPK1; TCEA1; UBA52; AKT3; ELOB; TNRC6B; TNRC6A; RBBP4; COX6A1; CNOT4	10000; 5928; 246175; 6917; 2353; 1337; 27327; 7311; 1351; 23112; 204851; 5438; 6923; 4697; 4850	361	361
0.00328823	0.0395723	Post-translational protein modification	Reactome	R-HSA-597592	COPS2; HLA-A; VCAN; RAB6A; HSP90B1; ADAM10; ARRB2; MAGT1; ELOB; USP25; SEC31A; NCOA1; SELENOS; USP34; TUBA1A; SMC5; TGOLN2; SUZ12; NUP214; TOP2B; RANBP2; SMC1A; PHC3; TPST1; STAG2; PSMD1; SP3; PDIA3; TPR; SMAD2; MIA3; MIA2; AGTPBP1; ST8SIA4; UBA52; GOLGB1; APC; SIN3A; GBF1; CFP; RTF1	29761; 23287; 4087; 23137; 8021; 84061; 409; 4253; 1462; 102; 7175; 22872; 7846; 7184; 8648; 324; 23168; 2804; 6670; 8460; 8729; 7155; 5903; 9736; 23512; 5199; 7311; 3105; 2923; 10618; 375056; 5870; 8243; 6923; 10735; 55829; 80012; 7903; 5707; 25942; 9318	1425	1425
0.00329327	0.0395723	Mitotic Prometaphase	Reactome	R-HSA-68877	SMC1A; STAG2; PCM1; TUBA1A; NUDC; AKAP9; PDS5B; SMC4; CNTRL; RANBP2	10726; 7846; 11064; 5903; 10735; 23047; 8243; 10142; 5108; 10051	192	192
0.00350254	0.0401409	Oxidative phosphorylation - Homo sapiens (human)	KEGG	path:hsa00190	NDUFA4; NDUFA2; ATP5PD; NDUFB3; COX8A; NDUFA13; ATP5MF; COX6A1	4695; 4697; 4709; 10476; 1337; 1351; 51079; 9551	133	133
0.00354831	0.0401409	Amyotrophic lateral sclerosis - Homo sapiens (human)	KEGG	path:hsa05014	ATXN2L; NDUFA4; NDUFA2; ATP5PD; COX6A1; TUBA1A; NDUFB3; TPR; COX8A; NDUFA13; NUP214; PSMD1; SPG11; SETX; RANBP2	10476; 80208; 23064; 4695; 4697; 4709; 7175; 11273; 1337; 1351; 5707; 7846; 5903; 8021; 51079	364	364
0.00355179	0.0401409	Regulation of MECP2 expression and activity	Reactome	R-HSA-9022692	LBR; TNRC6B; TNRC6A; SIN3A	27327; 3930; 25942; 23112	34	34
0.00355611	0.0401409	Formation of TC-NER Pre-Incision Complex	Reactome	R-HSA-6781823	COPS2; UBA52; POLR2I; ERCC6; TCEA1	2074; 9318; 5438; 7311; 6917	55	55
0.00361	0.040141	Regulation of RUNX1 Expression and Activity	Reactome	R-HSA-8934593	PTPN11; TNRC6B; TNRC6A	5781; 27327; 23112	17	17
0.00386306	0.0423232	Gene expression (Transcription)	Reactome	R-HSA-74160	TNRC6A; NCBP2; SF3B1; ERCC6; HIPK1; AKT3; ELOB; TNRC6B; MED4; CPSF2; LBR; SIN3A; COX6A1; CSF1R; COX8A; NUP214; RTF1; RANBP2; NDUFA4; TET2; SUZ12; FOS; SP1; PHC3; CNOT6L; TCEA1; SMAD2; ZNF587; THOC2; POLR2I; DDX21; DICER1; TAF1D; PTPN11; TCF7L2; RBBP4; MEF2C; UBA52; CNOT4; CDC40; TPR	6917; 4087; 8021; 1351; 79101; 27327; 5438; 7175; 10000; 1436; 5781; 9188; 2074; 23168; 84914; 23112; 3930; 29079; 4850; 5903; 5928; 2353; 23405; 23512; 7311; 204851; 53981; 6923; 4697; 1337; 6667; 246175; 80012; 6934; 4208; 57187; 22916; 54790; 51362; 23451; 25942	1439	1438
0.00438194	0.0469633	RHOBTB GTPase Cycle	Reactome	R-HSA-9706574	COPS2; SPEN; ROCK1; RBMX	9318; 6093; 23013; 27316	36	36
0.00441266	0.0469633	Cell Cycle, Mitotic	Reactome	R-HSA-69278	SMC1A; TPR; SET; LBR; STAG2; PCM1; TUBA1A; NUDC; SMC4; AKAP9; RBBP4; IST1; NIPBL; AKT3; UBA52; NUP214; CNTRL; PDS5B; RANBP2	10735; 10051; 5108; 10000; 10726; 5928; 7846; 25836; 7311; 8021; 11064; 5903; 23047; 6418; 10142; 9798; 7175; 3930; 8243	524	523
0.00457621	0.048018	Epigenetic regulation of gene expression	Reactome	R-HSA-212165	DDX21; TAF1D; TET2; SF3B1; ERCC6; RBBP4; SUZ12; SIN3A	5928; 23451; 9188; 2074; 23512; 25942; 54790; 79101	140	139
0.00484217	0.050103	RHO GTPases Activate WASPs and WAVEs	Reactome	R-HSA-5663213	WIPF1; NCKAP1L; WAS; BTK	7454; 7456; 3071; 695	37	37
0.00498517	0.0506491	Late Phase of HIV Life Cycle	Reactome	R-HSA-162599	NCBP2; TCEA1; UBA52; ELOB; TPR; NUP214; POLR2I; RANBP2	22916; 7175; 6917; 5903; 5438; 6923; 7311; 8021	141	141
0.00503091	0.0506491	Huntington disease - Homo sapiens (human)	KEGG	path:hsa05016	NDUFA4; NDUFA2; ATP5PD; SP1; TUBA1A; PSMD1; NDUFB3; COX6A1; REST; COX8A; NDUFA13; POLR2I; SIN3A	25942; 6667; 5707; 4695; 4697; 4709; 7846; 10476; 5438; 1351; 1337; 5978; 51079	306	306
0.00519987	0.051652	Estrogen-dependent gene expression	Reactome	R-HSA-9018519	SMC1A; NCOA1; FOS; STAG2; SP1; TNRC6B; TNRC6A; POLR2I	6667; 23112; 10735; 2353; 8648; 27327; 5438; 8243	143	142
0.00533378	0.0522851	Signaling events mediated by HDAC Class II	PID	hdac_classii_pathway	MEF2C; NUP214; BCOR; RANBP2	4208; 5903; 8021; 54880	38	38
0.00547227	0.052946	Diseases of signal transduction by growth factor receptors and second messengers	Reactome	R-HSA-5663202	BAG4; PTPN11; CSF1R; UBA52; AKAP9; ADAM10; FXR1; SHOC2; AKT3; GOLGB1; ARRB2; CNTRL	2804; 11064; 10142; 7311; 8087; 8036; 9530; 102; 409; 10000; 1436; 5781	274	274
0.00585768	0.0540939	SUMOylation of DNA replication proteins	Reactome	R-HSA-4615885	NUP214; TOP2B; TPR; RANBP2	7175; 7155; 5903; 8021	39	39
0.00591753	0.0540939	Vesicle-mediated transport	Reactome	R-HSA-5653656	RAB3GAP2; AKT3; COPS2; TBC1D1; CLINT1; GRK3; HSP90B1; RAB6A; TGOLN2; LNPEP; UBA52; PUM1; ARRB2; MIA3; MIA2; VPS53; GOLGB1; CYTH2; GBF1; SEC31A; MSR1	9698; 55275; 4012; 4253; 10000; 10618; 4481; 157; 7184; 9685; 7311; 409; 375056; 2804; 23216; 5870; 25782; 8729; 22872; 9266; 9318	617	617
0.00595396	0.0540939	RNA Polymerase II Transcription Elongation	Reactome	R-HSA-75955	ELOB; POLR2I; RTF1; NCBP2; TCEA1	5438; 6923; 23168; 22916; 6917	62	62
0.00595396	0.0540939	Formation of RNA Pol II elongation complex	Reactome	R-HSA-112382	ELOB; POLR2I; RTF1; NCBP2; TCEA1	5438; 22916; 6923; 23168; 6917	62	62
0.00595396	0.0540939	Fc-epsilon receptor I signaling in mast cells	PID	fcer1pathway	WIPF1; PTPN11; RASA1; BTK; FOS	5921; 5781; 7456; 2353; 695	62	62
0.00635608	0.0554437	Cell Cycle	Reactome	R-HSA-1640170	SMC1A; TPR; SET; LBR; STAG2; MIS18BP1; TUBA1A; NUDC; SMC4; AKAP9; RBBP4; IST1; NIPBL; AKT3; UBA52; TERF2IP; PCM1; NUP214; CNTRL; PDS5B; RANBP2	54386; 10735; 10051; 10000; 55320; 10726; 5928; 7846; 25836; 7311; 8021; 11064; 5903; 23047; 6418; 10142; 9798; 5108; 7175; 3930; 8243	622	621
0.00639024	0.0554437	Signaling by Receptor Tyrosine Kinases	Reactome	R-HSA-9006934	ADAM10; NCF1; NCKAP1L; LYL1; NCBP2; FOS; PTPN11; CSF1R; ROCK1; REST; MEF2C; JUP; UBA52; AKT3; CYBB; POLR2I; RASA1	3071; 10000; 6093; 1436; 5921; 4066; 2353; 4208; 7311; 102; 22916; 5438; 653361; 3728; 1536; 5978; 5781	464	464
0.00640021	0.0554437	Respiratory electron transport	Reactome	R-HSA-611105	NDUFA4; NDUFA2; NDUFB3; COX8A; NDUFA13; COX6A1	1351; 51079; 4695; 1337; 4709; 4697	89	89
0.00640021	0.0554437	Host Interactions of HIV factors	Reactome	R-HSA-162909	HLA-A; UBA52; ELOB; TPR; NUP214; RANBP2	7175; 5903; 6923; 7311; 8021; 3105	89	89
0.0068079	0.0581041	Transcriptional Regulation by MECP2	Reactome	R-HSA-8986944	MEF2C; LBR; TNRC6B; TNRC6A; SIN3A	4208; 27327; 3930; 25942; 23112	64	64
0.00686331	0.0581041	Post-transcriptional silencing by small RNAs	Reactome	R-HSA-426496	TNRC6B; TNRC6A	27327; 23112	7	7
0.00709559	0.0593957	Infectious disease	Reactome	R-HSA-5663205	NCKAP1L; NCBP2; HLA-A; FCGR3A; PLCG2; CORO1A; ELOB; CD9; PTGER4; WAS; CRBN; SUZ12; NUP214; RANBP2; GNB4; REST; TCEA1; TPR; POLR2I; ROCK1; RBBP4; UBA52; WIPF1; BTK	5336; 6917; 5903; 7454; 5734; 6093; 5928; 2214; 23512; 7311; 22916; 8021; 3105; 928; 3071; 5438; 51185; 11151; 7175; 5978; 7456; 6923; 59345; 695	750	750
0.00718187	0.0594499	Non-alcoholic fatty liver disease - Homo sapiens (human)	KEGG	path:hsa04932	NDUFA4; NDUFA2; FOS; NDUFB3; AKT3; COX8A; NDUFA13; COX6A1	4695; 4697; 4709; 10000; 2353; 1337; 51079; 1351	150	150
0.00746488	0.0604493	Spliceosome - Homo sapiens (human)	KEGG	path:hsa03040	SYF2; NCBP2; SF3B1; HNRNPU; RBMX; THOC2; DDX46; CDC40	3192; 9879; 51362; 27316; 22916; 25949; 57187; 23451	151	151
0.00746488	0.0604493	HIV Life Cycle	Reactome	R-HSA-162587	NCBP2; TCEA1; UBA52; ELOB; TPR; NUP214; POLR2I; RANBP2	6917; 7175; 5903; 5438; 6923; 7311; 22916; 8021	151	151
0.0079436	0.0636342	PIP3 activates AKT signaling	Reactome	R-HSA-1257604	SUZ12; PTPN11; PHC3; CSF1R; REST; RBBP4; UBA52; AKT3; TNRC6B; TNRC6A	5928; 23112; 80012; 5978; 23512; 27327; 5781; 7311; 10000; 1436	218	218
0.00865279	0.0680196	Oxidative Stress Induced Senescence	Reactome	R-HSA-2559580	SUZ12; FOS; PHC3; RBBP4; UBA52; TNRC6B; TNRC6A	5928; 23112; 80012; 2353; 23512; 27327; 7311	125	124
0.00876622	0.0680196	BCR signaling pathway	PID	bcr_5pathway	PLCG2; PTPRC; RASA1; BTK; FOS	5336; 5788; 5921; 2353; 695	68	68
0.0089921	0.0680196	Beta3 integrin cell surface interactions	PID	integrin3_pathway	TGFBI; HMGB1; CSF1R; PECAM1	3146; 7045; 1436; 5175	44	44
0.00903884	0.0680196	Cross-presentation of particulate exogenous antigens (phagosomes)	Reactome	R-HSA-1236973	CYBB; NCF1	1536; 653361	8	8
0.00903884	0.0680196	Competing endogenous RNAs (ceRNAs) regulate PTEN translation	Reactome	R-HSA-8948700	TNRC6B; TNRC6A	27327; 23112	8	8
0.00903884	0.0680196	Regulation of PTEN mRNA translation	Reactome	R-HSA-8943723	TNRC6B; TNRC6A	27327; 23112	8	8
0.00936536	0.069772	Signaling by Nuclear Receptors	Reactome	R-HSA-9006931	CPT1A; SMC1A; NCOA1; FOS; STAG2; SP1; UHMK1; AKT3; TNRC6B; TNRC6A; GNB4; POLR2I	6667; 1374; 23112; 2353; 127933; 8648; 8243; 27327; 5438; 59345; 10000; 10735	295	294
0.00964484	0.0711426	Metabolism of proteins	Reactome	R-HSA-392499	SMC1A; CSF2RA; COPS2; HLA-A; VCAN; RAB6A; HSP90B1; AIMP1; ADAM10; ARRB2; MAGT1; USP25; PHC3; EIF5B; SEC31A; EIF3J; NCOA1; SELENOS; USP34; TUBA1A; SMC5; TGOLN2; SMAD2; ELOB; NUP214; PSMD1; TOP2B; RANBP2; CTSH; SUZ12; TPST1; STAG2; GNB4; SP3; PDIA3; CREBRF; RTF1; MIA3; MIA2; AGTPBP1; EIF4G1; ST8SIA4; TBCA; UBA52; GOLGB1; APC; SIN3A; GBF1; CFP; TPR	29761; 23287; 4087; 23137; 9255; 8021; 84061; 409; 4253; 6902; 7175; 22872; 8669; 7846; 7184; 8648; 6923; 1462; 102; 324; 23168; 2804; 6670; 9669; 8460; 153222; 1512; 8729; 59345; 7155; 5903; 9736; 23512; 5199; 1981; 1438; 7311; 3105; 2923; 10618; 375056; 5870; 8243; 10735; 55829; 80012; 7903; 5707; 25942; 9318	1935	1934
0.00976044	0.0712895	Antigen Presentation: Folding, assembly and peptide loading of class I MHC	Reactome	R-HSA-983170	HLA-A; PDIA3; SEC31A	3105; 22872; 2923	24	24
0.00986843	0.0713785	Signaling by Rho GTPases	Reactome	R-HSA-194315	NCF1; NCKAP1L; COPS2; LIMK1; DOCK5; SH3BP1; DOCK11; ARHGAP45; LBR; NUDC; ARHGEF3; JUP; ARHGAP27; RANBP2; CYBB; WAS; TAOK3; ROCK1; RBMX; SPEN; WIPF1; BTK	3071; 201176; 7454; 6093; 10726; 50650; 139818; 80005; 3984; 27316; 5903; 23526; 23013; 51347; 7456; 23616; 653361; 3728; 1536; 3930; 9318; 695	689	688

## Sheet: female_module7
Over-representation analysis (ORA) of Module 7 in females(Fig. 3E, buttom)
p.value	q.value	pathway	source	external_id	members_input_overlap	members_input_overlap_geneids	size	effective_size
4.41904e-06	0.000698209	Neutrophil degranulation	Reactome	R-HSA-6798695	DEGS1; RAC1; TYROBP; C3AR1; CFD; HLA-C; GSTP1; ALDOA; FTH1; PKM	8560; 719; 5315; 7305; 5879; 3107; 2495; 226; 1675; 2950	487	486
1.14708e-05	0.00090619	Activation, translocation and oligomerization of BAX	Reactome	R-HSA-114294	BID; BAX	581; 637	2	2
1.76723e-05	0.000930741	Proteasome - Homo sapiens (human)	KEGG	path:hsa03050	PSMA6; PSME2; POMP; PSMD8	51371; 5687; 5714; 5721	46	46
2.8522e-05	0.00107694	Amyotrophic lateral sclerosis - Homo sapiens (human)	KEGG	path:hsa05014	PSMD8; RAC1; BID; CYCS; PFN1; PSMA6; BAX; NDUFA12	581; 637; 55967; 54205; 5216; 5687; 5714; 5879	364	364
3.60051e-05	0.00107694	Prion disease - Homo sapiens (human)	KEGG	path:hsa05020	PSMD8; RAC1; CYCS; PSMA6; BAX; NDUFA12; VDAC2	581; 5687; 54205; 55967; 7417; 5879; 5714	273	273
4.1122e-05	0.00107694	TP53 Regulates Transcription of Genes Involved in Cytochrome C Release	Reactome	R-HSA-6803204	BID; PRELID1; BAX	27166; 581; 637	20	20
4.77125e-05	0.00107694	Viral myocarditis - Homo sapiens (human)	KEGG	path:hsa05416	HLA-C; BID; CYCS; RAC1	3107; 54205; 5879; 637	60	59
5.92385e-05	0.00116996	Epstein-Barr virus infection - Homo sapiens (human)	KEGG	path:hsa05169	PSMD8; RAC1; HLA-C; BID; CYCS; BAX	3107; 5714; 637; 5879; 581; 54205	202	201
9.70139e-05	0.00170313	Apoptosis - Homo sapiens (human)	KEGG	path:hsa04210	BID; CTSL; CYCS; BAX; BCL2A1	581; 597; 637; 54205; 1514	136	136
0.000153879	0.00202376	Non-alcoholic fatty liver disease - Homo sapiens (human)	KEGG	path:hsa04932	CYCS; BID; BAX; NDUFA12; RAC1	637; 55967; 5879; 581; 54205	150	150
0.000158744	0.00202376	Phagosome - Homo sapiens (human)	KEGG	path:hsa04145	ATP6V0B; HLA-C; MARCO; CTSL; RAC1	533; 3107; 1514; 5879; 8685	152	151
0.000173841	0.00202376	Apoptosis - multiple species - Homo sapiens (human)	KEGG	path:hsa04215	BID; CYCS; BAX	581; 54205; 637	32	32
0.000177664	0.00202376	Innate Immune System	Reactome	R-HSA-168249	ATP6V0B; DEGS1; CTSL; RAC1; TYROBP; C3AR1; CFD; HLA-C; GSTP1; ALDOA; FTH1; PKM	8560; 533; 719; 5315; 1514; 7305; 5879; 3107; 2495; 1675; 226; 2950	1065	1064
0.00018399	0.00202376	Pathways of neurodegeneration - multiple diseases - Homo sapiens (human)	KEGG	path:hsa05022	PSMD8; RAC1; BID; CYCS; PSMA6; BAX; NDUFA12; VDAC2	581; 637; 55967; 54205; 7417; 5687; 5714; 5879	475	475
0.000192129	0.00202376	Parkinson disease - Homo sapiens (human)	KEGG	path:hsa05012	PSMD8; CYCS; PSMA6; BAX; NDUFA12; VDAC2	581; 5687; 5714; 54205; 7417; 55967	249	249
0.000451029	0.00433507	TP53 Regulates Transcription of Cell Death Genes	Reactome	R-HSA-5633008	BID; PRELID1; BAX	27166; 637; 581	44	44
0.00048209	0.00433507	DAP12 interactions	Reactome	R-HSA-2172127	HLA-C; TYROBP; RAC1	5879; 3107; 7305	45	45
0.000493869	0.00433507	Kaposi sarcoma-associated herpesvirus infection - Homo sapiens (human)	KEGG	path:hsa05167	HLA-C; BID; CYCS; BAX; RAC1	3107; 581; 637; 5879; 54205	193	193
0.000578446	0.00460893	Huntington disease - Homo sapiens (human)	KEGG	path:hsa05016	PSMD8; CYCS; PSMA6; BAX; NDUFA12; VDAC2	5687; 5714; 55967; 54205; 7417; 581	306	306
0.000583409	0.00460893	Ceramide signaling pathway	PID	ceramide_pathway	BID; CYCS; BAX	637; 581; 54205	48	48
0.000716708	0.00519422	Sphingolipid signaling pathway - Homo sapiens (human)	KEGG	path:hsa04071	DEGS1; BID; BAX; RAC1	581; 637; 8560; 5879	119	119
0.000738352	0.00519422	Intrinsic Pathway for Apoptosis	Reactome	R-HSA-109606	BID; CYCS; BAX	637; 581; 54205	52	52
0.000756121	0.00519422	Human immunodeficiency virus 1 infection - Homo sapiens (human)	KEGG	path:hsa05170	HLA-C; BID; CYCS; BAX; RAC1	581; 3107; 637; 5879; 54205	212	212
0.000873482	0.00575042	Endosomal/Vacuolar pathway	Reactome	R-HSA-1236977	HLA-C; CTSL	3107; 1514	13	13
0.000965946	0.00583728	Caspase Cascade in Apoptosis	PID	caspase_pathway	BID; BAX; CYCS	637; 54205; 581	57	57
0.000987843	0.00583728	Human cytomegalovirus infection - Homo sapiens (human)	KEGG	path:hsa05163	HLA-C; BID; CYCS; BAX; RAC1	581; 3107; 637; 5879; 54205	225	225
0.00099751	0.00583728	Natural killer cell mediated cytotoxicity - Homo sapiens (human)	KEGG	path:hsa04650	HLA-C; TYROBP; BID; RAC1	3107; 637; 5879; 7305	131	130
0.00142	0.00789761	Spinocerebellar ataxia - Homo sapiens (human)	KEGG	path:hsa05017	VDAC2; PSMA6; PSMD8; CYCS	5687; 5714; 7417; 54205	143	143
0.00146882	0.00789761	Shigellosis - Homo sapiens (human)	KEGG	path:hsa05131	PFN1; CYTH4; CYCS; BAX; RAC1	581; 5216; 5879; 54205; 27128	246	246
0.00152649	0.00789761	Alzheimer disease - Homo sapiens (human)	KEGG	path:hsa05010	PSMD8; BID; CYCS; PSMA6; NDUFA12; VDAC2	637; 55967; 54205; 7417; 5687; 5714	369	369
0.00154953	0.00789761	Salmonella infection - Homo sapiens (human)	KEGG	path:hsa05132	PFN1; CYTH4; CYCS; BAX; RAC1	581; 5216; 54205; 5879; 27128	249	249
0.00189006	0.0091969	Scavenging by Class A Receptors	Reactome	R-HSA-3000480	FTH1; MARCO	8685; 2495	19	19
0.00197626	0.0091969	p53 signaling pathway - Homo sapiens (human)	KEGG	path:hsa04115	BID; BAX; CYCS	54205; 637; 581	73	73
0.00209466	0.0091969	Necroptosis - Homo sapiens (human)	KEGG	path:hsa04217	VDAC2; BID; FTH1; BAX	581; 637; 7417; 2495	159	159
0.0020955	0.0091969	Purinergic signaling in leishmaniasis infection	Reactome	R-HSA-9660826	C3AR1; P2RX4	719; 5025	20	20
0.0020955	0.0091969	Cell recruitment (pro-inflammatory response)	Reactome	R-HSA-9664424	C3AR1; P2RX4	719; 5025	20	20
0.00238863	0.0102001	Antigen processing and presentation - Homo sapiens (human)	KEGG	path:hsa04612	HLA-C; PSME2; CTSL	3107; 1514; 5721	78	78
0.00277215	0.0115263	Nucleotide salvage	Reactome	R-HSA-8956321	TYMP; ADK	132; 1890	23	23
0.00315256	0.0127002	Colorectal cancer - Homo sapiens (human)	KEGG	path:hsa05210	CYCS; BAX; RAC1	581; 5879; 54205	86	86
0.00321524	0.0127002	Tuberculosis - Homo sapiens (human)	KEGG	path:hsa05152	ATP6V0B; BID; CYCS; BAX	581; 637; 533; 54205	180	179
0.00405126	0.0156122	Staphylococcus aureus infection - Homo sapiens (human)	KEGG	path:hsa05150	C3AR1; CFD; KRT10	1675; 719; 3858	96	94
0.00439092	0.0163293	DAP12 signaling	Reactome	R-HSA-2424491	TYROBP; RAC1	5879; 7305	29	29
0.00444406	0.0163293	Pathogenic Escherichia coli infection - Homo sapiens (human)	KEGG	path:hsa05130	CYTH4; CYCS; BAX; RAC1	581; 5879; 54205; 27128	197	196
0.0050072	0.0167595	Aurora A signaling	PID	aurora_a_pathway	RAN; OAZ1	5901; 4946	31	31
0.0050072	0.0167595	SARS-CoV-1 Infection	Reactome	R-HSA-9678108	ST3GAL1; CTSL	6482; 1514	31	31
0.00503111	0.0167595	Viral carcinogenesis - Homo sapiens (human)	KEGG	path:hsa05203	HLA-C; RAC1; BAX; PKM	3107; 581; 5315; 5879	204	203
0.00503111	0.0167595	Diabetic cardiomyopathy - Homo sapiens (human)	KEGG	path:hsa05415	VDAC2; MPC1; NDUFA12; RAC1	55967; 5879; 7417; 51660	203	203
0.00509149	0.0167595	UCH proteinases	Reactome	R-HSA-5689603	PSME2; PSMA6; PSMD8	5687; 5714; 5721	102	102
0.00532943	0.0171847	SARS-CoV-2 Infection	Reactome	R-HSA-9694516	ST3GAL1; CTSL	6482; 1514	32	32
0.00605564	0.0188381	Ub-specific processing proteases	Reactome	R-HSA-5689880	PSMA6; PSME2; PSMD8; VDAC2	5721; 5687; 5714; 7417	214	214
0.00615517	0.0188381	Lipid and atherosclerosis - Homo sapiens (human)	KEGG	path:hsa05417	BID; CYCS; BAX; RAC1	581; 637; 5879; 54205	215	215
0.00635165	0.0188381	HIV-1 Nef: Negative effector of Fas and TNF-alpha	PID	hivnefpathway	BID; CYCS	637; 54205	35	35
0.00635165	0.0188381	Detoxification of Reactive Oxygen Species	Reactome	R-HSA-3299685	GSTP1; CYCS	54205; 2950	35	35
0.00643832	0.0188381	SARS-CoV Infections	Reactome	R-HSA-9679506	ST3GAL1; CTSL; SAP18	10284; 6482; 1514	111	111
0.00656421	0.0188572	Human T-cell leukemia virus 1 infection - Homo sapiens (human)	KEGG	path:hsa05166	HLA-C; VDAC2; BAX; RAN	3107; 581; 7417; 5901	219	219
0.00823671	0.0232393	Antigen processing-Cross presentation	Reactome	R-HSA-1236975	HLA-C; CTSL	1514; 3107	40	40
0.00864036	0.0239505	Ferroptosis - Homo sapiens (human)	KEGG	path:hsa04216	VDAC2; FTH1	7417; 2495	41	41
0.00905273	0.0246609	Binding and Uptake of Ligands by Scavenger Receptors	Reactome	R-HSA-2173782	FTH1; MARCO	8685; 2495	42	42
0.00931578	0.0249473	Apoptosis	Reactome	R-HSA-109581	BID; CYCS; BAX	581; 54205; 637	127	127
0.00951676	0.0250608	Lysosome - Homo sapiens (human)	KEGG	path:hsa04142	ATP6V0B; ARSG; CTSL	533; 22901; 1514	128	128
