# Supplementary material for: Multi‐Omics Analysis Reveals Sex‐Specific Signatures for BCG Vaccine Efficacy
Source: Eur J Immunol. 2026 Feb 12;56(2):e70144. doi: 10.1002/eji.70144 (PMC12896084; doi:10.1002/eji.70144)
Supplement: Supplementary file 2 — Supporting File 2: eji70144‐sup‐0002‐tableS2.xlsx. [file EJI-56-e70144-s001.xlsx]

## Sheet: Sheet1
GSEA based on interaction-term statistics on the pseudobulk level
X	pathway	NES	pval	padj	size
1	REACTOME_AMINO_ACIDS_REGULATE_MTORC1	-2.13096	0.000208725	0.0249706	41
2	REACTOME_BILE_ACID_AND_BILE_SALT_METABOLISM	2.0941	0.000193573	0.0249706	15
3	REACTOME_CYTOKINE_SIGNALING_IN_IMMUNE_SYSTEM	-1.8502	0.000235571	0.0249706	500
4	REACTOME_INTERFERON_GAMMA_SIGNALING	-1.89377	0.000214362	0.0249706	68
5	REACTOME_INTERFERON_SIGNALING	-1.88678	0.000220119	0.0249706	154
6	REACTOME_SIGNALING_BY_INTERLEUKINS	-1.6284	0.000230362	0.0249706	316
7	REACTOME_SIGNALING_BY_RECEPTOR_TYROSINE_KINASES	-1.57095	0.000229568	0.0249706	309
8	REACTOME_CELLULAR_RESPONSE_TO_STARVATION	-1.96041	0.000426894	0.028796	55
9	REACTOME_INTERFERON_ALPHA_BETA_SIGNALING	-1.89398	0.000426894	0.028796	55
10	REACTOME_INTERLEUKIN_12_SIGNALING	-2.02967	0.000415628	0.028796	38
11	REACTOME_PROTEIN_UBIQUITINATION	-1.93661	0.000426894	0.028796	55
12	REACTOME_RAB_REGULATION_OF_TRAFFICKING	-1.70567	0.00064907	0.0401341	104
13	REACTOME_INTERLEUKIN_12_FAMILY_SIGNALING	-1.92858	0.000842283	0.0480749	44
14	REACTOME_SYNTHESIS_OF_ACTIVE_UBIQUITIN_ROLES_OF_E1_AND_E2_ENZYMES	-2.0244	0.00104254	0.0552544	27
15	REACTOME_SIGNALING_BY_NTRKS	-1.69766	0.00128949	0.0637868	91
16	REACTOME_TRANSFERRIN_ENDOCYTOSIS_AND_RECYCLING	-1.94432	0.00145198	0.0673356	18
17	REACTOME_GENE_AND_PROTEIN_EXPRESSION_BY_JAK_STAT_SIGNALING_AFTER_INTERLEUKIN_12_STIMULATION	-1.91765	0.0024948	0.0929242	32
18	REACTOME_RAB_GERANYLGERANYLATION	-1.78904	0.0025047	0.0929242	41
19	REACTOME_ROS_AND_RNS_PRODUCTION_IN_PHAGOCYTES	-1.87741	0.00250261	0.0929242	23
20	REACTOME_TRANSCRIPTIONAL_REGULATION_BY_THE_AP_2_TFAP2_FAMILY_OF_TRANSCRIPTION_FACTORS	-1.877	0.00247576	0.0929242	16
21	REACTOME_TBC_RABGAPS	-1.79789	0.00290035	0.102479	40
22	REACTOME_INSULIN_RECEPTOR_RECYCLING	-1.84511	0.00330715	0.111541	17
23	REACTOME_TNFR2_NON_CANONICAL_NF_KB_PATHWAY	-1.61334	0.00405636	0.130862	79
24	REACTOME_COOPERATION_OF_PDCL_PHLP1_AND_TRIC_CCT_IN_G_PROTEIN_BETA_FOLDING	-1.78837	0.00563087	0.15033	23
25	REACTOME_ER_TO_GOLGI_ANTEROGRADE_TRANSPORT	-1.49787	0.00523218	0.15033	121
26	REACTOME_MEMBRANE_TRAFFICKING	-1.32639	0.00587544	0.15033	455
27	REACTOME_NEGATIVE_REGULATORS_OF_DDX58_IFIH1_SIGNALING	-1.78265	0.00562852	0.15033	31
28	REACTOME_SCF_SKP2_MEDIATED_DEGRADATION_OF_P27_P21	-1.6571	0.00578778	0.15033	52
29	REACTOME_VESICLE_MEDIATED_TRANSPORT	-1.34192	0.00492842	0.15033	470
30	REACTOME_CHROMATIN_MODIFYING_ENZYMES	1.45321	0.00763775	0.182851	171
31	REACTOME_COPII_MEDIATED_VESICLE_TRANSPORT	-1.61389	0.00817732	0.182851	59
32	REACTOME_E3_UBIQUITIN_LIGASES_UBIQUITINATE_TARGET_PROTEINS	-1.66383	0.0085595	0.182851	37
33	REACTOME_GLUCONEOGENESIS	-1.73421	0.00887147	0.182851	16
34	REACTOME_METABOLISM_OF_POLYAMINES	-1.60571	0.00880206	0.182851	53
35	REACTOME_NR1H2_AND_NR1H3_MEDIATED_SIGNALING	1.66439	0.00849421	0.182851	33
36	REACTOME_TRANSPORT_OF_BILE_SALTS_AND_ORGANIC_ACIDS_METAL_IONS_AND_AMINE_COMPOUNDS	1.70312	0.0082597	0.182851	27
37	REACTOME_IRON_UPTAKE_AND_TRANSPORT	-1.6612	0.0108809	0.218207	36
38	REACTOME_MITOTIC_G1_PHASE_AND_G1_S_TRANSITION	-1.47861	0.0120872	0.218998	99
39	REACTOME_NGF_STIMULATED_TRANSCRIPTION	-1.65672	0.012101	0.218998	28
40	REACTOME_ONCOGENIC_MAPK_SIGNALING	-1.56684	0.0116304	0.218998	63
41	REACTOME_TP53_REGULATES_TRANSCRIPTION_OF_DNA_REPAIR_GENES	1.59455	0.0116849	0.218998	51
42	REACTOME_HSF1_ACTIVATION	-1.71585	0.0126766	0.223954	19
43	REACTOME_SIGNALING_BY_PTK6	-1.62794	0.0132918	0.229361	34
44	REACTOME_TCR_SIGNALING	-1.46296	0.0137285	0.231512	107
45	REACTOME_TRANSPORT_TO_THE_GOLGI_AND_SUBSEQUENT_MODIFICATION	-1.42232	0.0146737	0.241953	136
46	REACTOME_DEATH_RECEPTOR_SIGNALLING	-1.44904	0.0159724	0.25216	99
47	REACTOME_INTERLEUKIN_10_SIGNALING	-1.60353	0.0157938	0.25216	38
48	REACTOME_RRNA_MODIFICATION_IN_THE_NUCLEUS_AND_CYTOSOL	1.59197	0.0165036	0.255117	41
49	REACTOME_PEPTIDE_LIGAND_BINDING_RECEPTORS	-1.55938	0.0176532	0.261973	42
50	REACTOME_SYNTHESIS_OF_DNA	-1.47797	0.0176306	0.261973	81
51	REACTOME_CYTOCHROME_P450_ARRANGED_BY_SUBSTRATE_TYPE	1.62917	0.0205626	0.270018	16
52	REACTOME_DNA_REPLICATION	-1.45712	0.019359	0.270018	87
53	REACTOME_FCERI_MEDIATED_NF_KB_ACTIVATION	-1.46671	0.0191604	0.270018	71
54	REACTOME_NR1H3_NR1H2_REGULATE_GENE_EXPRESSION_LINKED_TO_CHOLESTEROL_TRANSPORT_AND_EFFLUX	1.57841	0.0203416	0.270018	29
55	REACTOME_POTASSIUM_CHANNELS	-1.62937	0.0207426	0.270018	18
56	REACTOME_REGULATION_OF_HMOX1_EXPRESSION_AND_ACTIVITY	-1.50143	0.0204213	0.270018	60
57	REACTOME_SIGNALING_BY_MET	-1.51758	0.019893	0.270018	50
58	REACTOME_COPI_MEDIATED_ANTEROGRADE_TRANSPORT	-1.45484	0.0227078	0.290503	76
59	REACTOME_DDX58_IFIH1_MEDIATED_INDUCTION_OF_INTERFERON_ALPHA_BETA	-1.48986	0.0232158	0.291968	60
60	REACTOME_RORA_ACTIVATES_GENE_EXPRESSION	1.60788	0.0237406	0.293592	18
61	REACTOME_ION_CHANNEL_TRANSPORT	-1.44336	0.0247578	0.301152	71
62	REACTOME_INTERCONVERSION_OF_NUCLEOTIDE_DI_AND_TRIPHOSPHATES	-1.60216	0.0259767	0.309633	19
63	REACTOME_INTERLEUKIN_1_SIGNALING	-1.42082	0.0267069	0.309633	92
64	REACTOME_METABOLISM_OF_STEROIDS	1.44443	0.0264292	0.309633	80
65	REACTOME_RAB_GEFS_EXCHANGE_GTP_FOR_GDP_ON_RABS	-1.43252	0.0284492	0.324759	75
66	REACTOME_BETA_CATENIN_INDEPENDENT_WNT_SIGNALING	-1.37399	0.0320192	0.359973	106
67	REACTOME_GOLGI_TO_ER_RETROGRADE_TRANSPORT	-1.40017	0.0328649	0.363966	84
68	REACTOME_PHASE_II_CONJUGATION_OF_COMPOUNDS	-1.497	0.0334798	0.365324	36
69	REACTOME_RRNA_PROCESSING	1.40241	0.0350485	0.376898	85
70	REACTOME_APC_C_CDH1_MEDIATED_DEGRADATION_OF_CDC20_AND_OTHER_APC_C_CDH1_TARGETED_PROTEINS_IN_LATE_MITOSIS_EARLY_G1	-1.40043	0.0406852	0.386652	65
71	REACTOME_AUF1_HNRNP_D0_BINDS_AND_DESTABILIZES_MRNA	-1.43133	0.0390139	0.386652	52
72	REACTOME_CELLULAR_RESPONSES_TO_STIMULI	-1.19625	0.0419695	0.386652	472
73	REACTOME_CLEC7A_DECTIN_1_SIGNALING	-1.37815	0.0388517	0.386652	90
74	REACTOME_COPI_DEPENDENT_GOLGI_TO_ER_RETROGRADE_TRAFFIC	-1.4257	0.0402299	0.386652	56
75	REACTOME_CROSS_PRESENTATION_OF_SOLUBLE_EXOGENOUS_ANTIGENS_ENDOSOMES	-1.4616	0.0397127	0.386652	45
76	REACTOME_DAP12_INTERACTIONS	-1.47274	0.0423061	0.386652	33
77	REACTOME_DISEASES_OF_MITOTIC_CELL_CYCLE	-1.48048	0.0423181	0.386652	31
78	REACTOME_FOXO_MEDIATED_TRANSCRIPTION_OF_OXIDATIVE_STRESS_METABOLIC_AND_NEURONAL_GENES	1.53629	0.0370514	0.386652	16
79	REACTOME_GPCR_LIGAND_BINDING	-1.37265	0.0405785	0.386652	94
80	REACTOME_INTERLEUKIN_1_FAMILY_SIGNALING	-1.35728	0.0369405	0.386652	111
81	REACTOME_REGULATION_OF_SIGNALING_BY_CBL	-1.53564	0.0427297	0.386652	18
82	REACTOME_SWITCHING_OF_ORIGINS_TO_A_POST_REPLICATIVE_STATE	-1.37573	0.0414418	0.386652	72
83	REACTOME_INTERLEUKIN_4_AND_INTERLEUKIN_13_SIGNALING	-1.37267	0.0449946	0.397452	71
84	REACTOME_REGULATION_OF_LIPID_METABOLISM_BY_PPARALPHA	1.36052	0.0445646	0.397452	93
85	REACTOME_CHEMOKINE_RECEPTORS_BIND_CHEMOKINES	-1.48613	0.048063	0.410211	25
86	REACTOME_DEGRADATION_OF_DVL	-1.40449	0.0478028	0.410211	52
87	REACTOME_HEDGEHOG_LIGAND_BIOGENESIS	-1.40066	0.0480975	0.410211	54
88	REACTOME_G_ALPHA_I_SIGNALLING_EVENTS	-1.32874	0.049762	0.419584	104
